# Supplementary material for: The unfolded protein response is required for dendrite morphogenesis
Source: eLife. 2015 Jun 8;4:e06963. doi: 10.7554/eLife.06963 (PMC4484204; doi:10.7554/eLife.06963)
Supplement: Source code 1. — Custom built software in Matlab and Python codes. Zip file contains: findPrimary.m to find the PVD primary dendrite, and it calls BDB function (Peng, H, Long, F, Liu, X, Kim, SK, and Myers, EW (2008). Straightening Caenorhabditis elegans images. Bioinformatics 24, 234–242. Cited paper in the manuscript), which is available from http://penglab.janelia.org/proj/wormatlas/bdb_minus_demo_download.html. SplitWorm.m to split the primary dendrite into equal length fragments. PrintSplits.m to draw lines to indicate the segmentation of the primary dendrite. ImageProcessing.py: the python code for image processing and data analysis. DOI: http://dx.doi.org/10.7554/eLife.06963.025 [file elife06963s001.zip]

Archive with 4 entries (4 files):
- findPrimary.m
- ImageProcessing.py
- PrintSplits.m
- SplitWorm.m
