# Supplementary material for: The unfolded protein response is required for dendrite morphogenesis
Source: eLife. 2015 Jun 8;4:e06963. doi: 10.7554/eLife.06963 (PMC4484204; doi:10.7554/eLife.06963)
Supplement: Source code 1. — Custom built software in Matlab and Python codes. Zip file contains: findPrimary.m to find the PVD primary dendrite, and it calls BDB function (Peng, H, Long, F, Liu, X, Kim, SK, and Myers, EW (2008). Straightening Caenorhabditis elegans images. Bioinformatics 24, 234–242. Cited paper in the manuscript), which is available from http://penglab.janelia.org/proj/wormatlas/bdb_minus_demo_download.html. SplitWorm.m to split the primary dendrite into equal length fragments. PrintSplits.m to draw lines to indicate the segmentation of the primary dendrite. ImageProcessing.py: the python code for image processing and data analysis. DOI: http://dx.doi.org/10.7554/eLife.06963.025 [file elife06963s001.zip › SplitWorm.m]

function SplitWorm(imInFile, arg2)

% imInFile is a filename.  The contained image must be a single-color image
% with no other markings like scale bars, etc.

% If arg2 is empty, then allow the user to select the segments manually.
% To select segments manually, click the left mouse button once near the
% backbone at each section break within the worm, and double-click the last
% section break.
if nargin < 2
    numSplits = 8;
else
    numSplits = arg2;
end

imIn = imread(imInFile) * 2;

% Find backbone
findPrimary;

backbone = bwmorph(backbone,'thin','inf');

PrintSplits;
